# Supplementary material for: Topical application of Zanthoxylum piperitum extract improves lateral canthal rhytides by inhibiting muscle contractions
Source: Sci Rep. 2020 Dec 9;10:21514. doi: 10.1038/s41598-020-78610-w (PMC7726138; doi:10.1038/s41598-020-78610-w)
Supplement: Supplementary file 4 — Supplementary figures [file 41598_2020_78610_MOESM4_ESM.xlsx]

## Sheet: Figure 1A
	Figure 1A. In co-cultured cell
		BoNT/A (Unit)
		0	0.0001	0.001	0.005	0.01	0.03	0.03125	0.0625	0.125	0.25	0.5	10
		22	22	23	24	20	16	12	16	13	11	12	36
		34	27	20	24	18	17	15	15	13	7	10
		38	22	18	16	20	15	16	13	12	10	13
		27	20	22	19	19	21	20	9	13	12	12
		24	25	20	18	17	13
		19		24	23		15
		23					12
		21
		24
		22
		20
		26
	Number of contraction (30 sec)	75	69.6	63.5	62	56.4	46.7143	47.25	39.75	38.25	30	35.25	36
	Number of contraction (1 min)	150	139.2	127	124	112.8	93.4286	94.5	79.5	76.5	60	70.5	72
	% Contraction inhibition	0	7.2	15.3333	17.3333	24.8	37.7143	37	47	49	60	53	52
	SEM (for 1 min)	3.28449	2.48193	1.81965	2.81267	1.16619	2.21927	3.30404	3.0957	0.5	2.16025	1.25831	#DIV/0!
	SEM (for % Contraction inhibition)	2.18966	1.65462	1.2131	1.87511	0.77746	1.47951	2.20269	2.0638	0.333333	1.44016	0.83887	#DIV/0!
	TTEST		0.00337458	0.00163826	0.00134637	0.000510444	0.000589812	0.00881609	0.00165902	0.000885042	0.000176089	0.00047951	#DIV/0!

## Sheet: Figure 1B
	Figure 1B. In co-cultured cell
		Control	AH8	BoNT/A LC
		0	100	100
		28	18	23
		25	19	21
		26	22	23
		28	16	24
		27	15	22
		24	23	22
		26	19
		29	20
		20
	Number of contraction (30 sec)	77.6667	57	67.5
	Number of contraction (1 min)	155.333	114	135
	% Contraction inhibition	0	26.6094	13.0901
	SEM (for 1 min)	1.80876	1.92725	0.856349
	SEM (for % Contraction inhibition)	1.16444	1.24072	0.551298
	TTEST		0.000104856	0.0126682

## Sheet: Figure 1D
	Figure 1D. In C. elegans
		Acetyl hexapeptide-8 (%)
		0.01	0.02	1	10	15	20
	% Contraction inhibition	1.74927	0.874636	0	32.0635	43.84	86.9301
	S.E.M	0.928186	0.84473	1.33579	4.02313	0.957612	1.60588
	Acetyl hexapeptide-8 (%)	0	0.01	0.02	0	1	10	0	15	20
	# of contraction (20 sec)	38	36	33	39	38	26	32	24	11
		36	35	39	34	29	15	38	23	0
		36	38	35	16	36	6	35	20	0
		33	34	34	31	33	16	31	27	0
		34	31	33	29	34	21	34	28	12
		34	36	30	33	30	26	32	26	7
		29	32	36	34	30	28	30	22	9
		37	29	36	30	24	30	28	19	0
		34	30	30	35	31	15	36	24	0
		32	36	34	34	35	31	33	21	4
	Average (20 sec)	34.3	33.7	34	31.5	32	21.4	32.9	23.4	4.3
	Average (1 min)	102.9	101.1	102	94.5	96	64.2	98.7	70.2	12.9
	% Contraction inhibition	0	1.74927	0.874636	0	0	32.0635	0	28.8754	86.9301
	S.E.M.	0.807252	0.928186	0.84473	2.05223	1.33579	4.02313	0.948637	0.957612	1.60588
	TTEST		0.64119	0.805784		0.832142	0.00582422		1.18849e-06	7.15375e-12

## Sheet: Figure 2A
Figure 2A. In C. elegans
Z. piperitum (ppm)	0	10	20	30	40	50	70	80	90	100	200	300	400	500	700	1000
# of contraction (20 sec)	33	34	32	34	32	31	37	29	32	36	33	33	30	32	29	25
	35	33	33	35	30	32	34	36	30	33	30	32	26	34	34	28
	35	36	29	33	32	30	30	31	31	31	34	32	32	26	32	30
	33	36	34	34	35	32	33	35	30	29	35	36	37	30	8	30
	36	38	35	28	31	30	28	30	33	32	30	35	23	29	28	29
	35	29	37	25	34	26	31	32	27	36	28	30	24	31	29	28
	34	31	33	33	35	36	33	32	32	24	29	33	36	33	32	32
	37	32	31	28	28	27	32	30	34	32	32	34	36	30	35	29
	38	34	34	34	27	23	25	27	30	31	25	20	38	32	36	0
	38	37	28	31	29	37	27	28	28	27	30	26	29	25	24	25
Average (20 sec)	35.4	34	32.6	31.5	31.3	30.4	31	31	30.7	31.1	30.6	31.1	31.1	30.2	28.7	25.6
Average (1 min)	106.2	102	97.8	94.5	93.9	91.2	93	93	92.1	93.3	91.8	93.3	93.3	90.6	86.1	76.8
Average contraction (compared to control)	100	96.0452	92.0904	88.9831	88.4181	85.8757	87.5706	87.5706	86.7232	87.8531	86.4407	87.8531	87.8531	85.3107	81.0734	72.3164
% Contraction inhibition	0	3.9548	7.9096	11.0169	11.5819	14.1243	12.4294	12.4294	13.2768	12.1469	13.5593	12.1469	12.1469	14.6893	18.9266	27.6836
S.E.M.	0.547257	0.84221	0.808795	1.00488	0.842795	1.28036	1.06901	0.853827	0.644014	1.10927	0.889984	1.42769	1.6576	0.863009	2.41927	2.75494
TTEST		0.205842	0.014656	0.00486101	0.00119455	0.00332671	0.00285753	0.000694576	5.5793e-05	0.0042216	0.000406902	0.0163531	0.0323231	0.000146083	0.0203752	0.00411187

## Sheet: Figure 2B
	Figure 2B. Calcium influx assay
				F 30s / F 18s						Average	SEM	ttest
	-		-	0.862713	0.835065	0.723876	0.780594	0.706546	0.739861	0.774776	0.0257337
	70 mM KCl		-	1.29449	1.18701	1.35949	1.05471	1.35429	1.31581	1.26097	0.0484977
		Z. piperitum (ppm)	25	0.991171	0.853991	1.01627	1.10664	0.852693	1.10305	0.987302	0.0463263	0.00221298
			50	0.764836	0.815117	0.652392	0.615303	0.834703	0.730407	0.73546	0.0357869	5.49921e-06

## Sheet: Figure 2C
	Figure 2C. Neurotransmitter release
		-	70 mM KCl
				Z. piperitum (ppm)
		-	-	25	50
	F 180s/F 20s	1.01513	0.873775	0.931935	0.934412
		0.982327	0.879977	0.918831	0.8769
		0.995804	0.901385	0.930658	0.939349
		0.992868	0.856665	0.954957	0.922452
		0.981672	0.861578	0.919408	0.928393
		0.99	0.908784	0.905287	0.92555
	AVERAGE	0.992968	0.880361	0.926846	0.921176
	SEM	0.00242063	0.00847956	0.00679413	0.00882096
	Neurotransmitter release	0.00703245	0.119639	0.0731539	0.0788239
	TTEST			0.00174326	0.00879585

## Sheet: Figure 2D
Figure 2D. In C. elegans
ppm	Ctrl	Z. piperitum (ppm)		Hyperoside		Quercitrin
	0	500	1000	500	1000	500	1000
# of contraction (20 sec)	34	28	27	32	31	28	26
	34	28	24	34	28	24	20
	36	22	23	36	33	26	18
	35	30	22	37	32	24	22
	34	30	24	33	32	29	20
	32	28	24	33	33	30	20
	30	27	26	33	34	27	21
	36	31	16	30	34	30	27
	36	29	20	28	32	24	20
	31	27	25	32	27	25	22
Average (20 sec)	33.8	28	23.1	32.8	31.6	26.7	21.6
Average (1 min)	101.4	84	69.3	98.4	94.8	80.1	64.8
Average contraction (compared to control)	100	82.8402	68.3432	97.0414	93.4911	78.9941	63.9053
% Contraction inhibition	0	17.1598	31.6568	2.95858	6.50888	21.0059	36.0947
S.E.M.	0.670483	0.77792	0.991112	0.815889	0.737999	0.764609	0.884525
TTEST		2.75312e-05	5.95801e-08	0.362736	0.0431222	1.93664e-06	2.54566e-09

## Sheet: Figure 3A
Figure 3A. In C. elegans
Acetyl hexapeptide-8 (ppm)	0				100
Z. piperitum (ppm)	0	50	100	500	0	50	100	500
# of contraction (20 sec)	38	31	36	32	36	28	30	23
	36	32	33	34	35	34	32	22
	36	30	31	26	38	33	28	21
	33	32	29	30	34	30	29	23
	34	30	32	29	31	29	31	22
	34	26	38	31	36	34	32	32
	29	36	24	33	32	26	26	27
	37	27	32	32	29	32	24	26
	34	23	31	37	30	29	26	21
	32	37	27	25	36	33	29	23
Average (20 sec)	34.3	30.4	31.3	30.9	33.7	30.8	28.7	24
Average (1 min)	102.9	91.2	93.9	92.7	101.1	92.4	86.1	72
Average contraction (compared to control)	100	88.6297	91.2536	90.0875	98.2507	89.7959	83.6735	69.9708
% Contraction inhibition	0	11.3703	8.74636	9.91254	1.74927	10.2041	16.3265	30.0292
S.E.M.	0.807252	1.32142	1.24664	1.10757	0.928186	0.85461	0.832845	1.05467
TTEST		0.00968408	0.000181575	5.67193e-07		0.0384309	0.104407	0.000123591

## Sheet: Figure 3B
	Figure 3B. In C. elegans
	TD-1-LC (ppm)	0	20		50
	Z. piperitum (ppm)	0	0	100	0	100
	# of contraction (20 sec)	32	16	16	0	0
		36	12	6	0	0
		34	19	12	0	0
		31	15	3	0	0
		35	14	2	0	0
		36	16	0	2	0
		38	13	6	1	0
		31	12	13	1	1
		34	16	7	2	1
		32	18	6	0	0
	Average (20 sec)	33.9	15.1	7.1	0.6	0.2
	Average (1 min)	101.7	45.3	21.3	1.8	0.6
	Average contraction (compared to control)	100	44.5428	20.944	1.76991	0.589971
	% Contraction inhibition	0	55.4572	79.056	98.2301	99.41
	S.E.M.	0.739463	0.739463	1.58854	0.262209	0.131105
	TTEST			0.000283606		0.196394

## Sheet: Figure 3C
	Figure 3B. In C. elegans
	HA (%)	0	0.01	0.1	0.5	0				0.01		0.5
	AH8 (ppm)					10				10	100	10	100
	Z. piperitum (ppm)					0	50	100	500	100	100	100	100
	# of contraction (20 sec)	32	30	36	31	34	32	24	25	26	28	26	35
		36	33	34	36	33	28	30	30	30	26	24	27
		31	30	27	33	28	30	28	32	28	30	29	28
		35	36	33	34	31	32	29	26	28	26	28	29
		34	31	29	33	32	27	30	27	32	28	30	28
		35	38	37	30	34	31	31	25	27	26	29	24
		32	30	34	34	36	29	28	26	22	32	25	26
		33	32	34	28	33	29	28	28	26	27	29	29
		32	33	33	36	34	32	26	29	29	33	28	26
		34	34	35	32	32	31	29	27	33	28	28	30
	Average (20 sec)	33.4	32.7	33.2	32.7	32.7	30.1	28.3	27.5	28.1	28.4	27.6	28.2
	Average (1 min)	100.2	98.1	99.6	98.1	98.1	90.3	84.9	82.5	84.3	85.2	82.8	84.6
	Average contraction (compared to control)	100	97.9042	99.4012	97.9042	97.9042	90.1198	84.7305	82.3353	84.1317	85.0299	82.6347	84.4311
	% Contraction inhibition	0	2.09581	0.598802	2.09581	2.09581	9.88024	15.2695	17.6647	15.8683	14.9701	17.3653	15.5689
	S.E.M.	0.519644	0.855287	0.961865	0.801861	0.682578	0.565536	0.649342	0.717361	1.00298	0.790043	0.617007	0.938572
	TTEST					0.42609	0.00899857	0.000194346	5.52804e-05
	TTEST									0.86919	0.923336	0.445573	0.931284
						아지렐린	초피	아지렐린:초피
								1:0.5	1:1
	근수축억제효과					1.74927	9.91254	10.2041	16.3265
	SEM					0.928186	1.10757	0.85461	0.832845

[truncated: 5 more sheets: Figure 4B, Figure S1A, Figure S1B, Figure S2B and C, Figure S3]
